# Supplementary material for: Post-Stroke Rehabilitation of Distal Upper Limb with New Perspective Technologies: Virtual Reality and Repetitive Transcranial Magnetic Stimulation—A Mini Review
Source: J Clin Med. 2023 Apr 18;12(8):2944. doi: 10.3390/jcm12082944 (PMC10142518; doi:10.3390/jcm12082944)
Supplement: Supplementary file 1 [file jcm-12-02944-s001.zip]

Archive with 1 entries (1 files):
- jcm-2316792-supplementary.pdf
